# Supplementary material for: Genetic and Pathogenic Characterization of Avian Influenza Virus in Migratory Birds between 2015 and 2019 in Central China
Source: Microbiol Spectr. 2022 Jul 12;10(4):e01652-22. doi: 10.1128/spectrum.01652-22 (PMC9431584; doi:10.1128/spectrum.01652-22)
Supplement: Supplemental file 1 — Table S1. Download spectrum.01652-22-s0002.xlsx, XLSX file, 0.01 MB [file spectrum.01652-22-s0002.xlsx]

## Sheet: Sheet1
TASK	USER NAME	EMAIL	邮箱密码	cipres 密码
PB2ASIA	yaozz2016	@126.com	yzz7224156	Yzz7224156.
PB2EU	yaozz2015	@126.com	yzz7224156	Yzz7224156.
PB2NAM	yaozz2013	@126.com	yzz7224156	Yzz7224156.
PB1ASIA	yaozz2011	@126.com	yzz7224156	Yzz7224156.
PB1EU	yaozz2009	@126.com	yzz7224156	Yzz7224156.
PB1NAM	yaozz2008	@126.com	yzz7224156	Yzz7224156.
PAASIA	yaozz2007	@126.com	yzz7224156	Yzz7224156.
PAEU	yaozz2004	@126.com	yzz7224156	Yzz7224156.
PANAM	yaozz2003	@126.com	yzz7224156	Yzz7224156.

## Sheet: Sheet1 (3)
Table S1. AIVs isolated from fecal samples of wild birds.
Bird migration seasons	Province	Collection date	Samples	AIV positive samples	AIV positive rate	Number of AIV subtype
		MM/DD/YYYY-MM/DD/YYYY				H9N2	H6N2	H6N6	H6N1	H5N8	H1N1	H1N2	H10N7	H10N2	H5N6	H5N7	H6N5
2015-2016	Hubei	12/24/2015-03/09/2016	1207	12	0.009942	1	11	0	0	0	0	0	0	0	0	0	0
	Hunan	12/24/2015-02/24/2016	2132	9	0.00422139	0	5	0	0	0	0	1	2	0	1	0	0
	Jiangxi	12/24/2015-01/26/2016	531	2	0.00376648	0	1	0	0	0	0	0	0	1	0	0	0
	Subtotal	12/24/2015-03/09/2016	3870	23	0.00594315	1	17	0	0	0	0	1	2	1	1	0	0
2016-2017	Hubei	12/12/2016-02/18/2017	1713	34	0.0198482	19	4	1	9	1	0	0	0	0	0	0	0
	Hunan	11/24/2016-02/28/2017	2660	12	0.00451128	0	1	0	4	0	1	0	1	0	4	1	0
	Subtotal	11/24/2016-02/28/2017	4373	46	0.0105191	19	5	1	13	1	1	0	1	0	4	1	0
2017-2018	Hunan	12/02/2017-03/08/2018	1229	1	0.00081367	0	0	0	0	0	0	0	0	0	1	0	0
	Jiangxi	12/02/2017-01/17/2018	57	0	0	0	0	0	0	0	0	0	0	0	0	0	0
	Subtotal	12/02/2017-03/08/2018	1286	1	0.000777605	0	0	0	0	0	0	0	0	0	1	0	0
2018-2019	Hubei	12/02/2018-03/07/2019	91	0	0	0	0	0	0	0	0	0	0	0	0	0	0
	Hunan	12/02/2018-02/22/2019	903	13	0.0143965	9	0	0	0	0	0	0	0	0	0	0	4
	Jiangxi	12/02/2018-01/17/2019	387	6	0.0155039	0	0	0	0	0	2	0	0	0	0	0	4
	Subtotal	12/02/2018-03/07/2019	1381	19	0.0137581	9	0	0	0	0	2	0	0	0	0	0	8
Total		12/24/2015-03/07/2019	10910	89	0.00815765	29	22	1	13	1	3	1	3	1	6	1	8
