# Supplementary material for: Genetic and Pathogenic Characterization of Avian Influenza Virus in Migratory Birds between 2015 and 2019 in Central China
Source: Microbiol Spectr. 2022 Jul 12;10(4):e01652-22. doi: 10.1128/spectrum.01652-22 (PMC9431584; doi:10.1128/spectrum.01652-22)
Supplement: Supplemental file 2 — Table S2. Download spectrum.01652-22-s0003.xlsx, XLSX file, 0.04 MB [file spectrum.01652-22-s0003.xlsx]

## Sheet: Sheet2
Table S2. Specific amino acid substitutions of 89 AIVs."X"indicates amino acid coding errors caused by NGS sequencing. "-" indicates an amino acid deletion."/"indicates no amino acid in this position of PB1-F2 protein.Strains used to test receptor binding specificity and replicative ability are colored in red. To more clearly describing the principles of selecting representative strains, the same…
GSAID Number	Strain name	Abbreviation	Subtype	Genotype	HA (Receptor binding sites) (H3 numbering)																	HA (Cleavage sites)	NA				PB2								PB1									PB1-F2		PA
					135	136	155	158	159	160	173	183	186	189	190	221	222	226	227	228	325		Amino acid deletion (Position, N2 numbering)	274	292	294	89	147	253	271	588	591	627	701	13	99	327	336	368	538	614	622	678	length	66	55	57	356	382
EPI_ISL_364034	A/wild_bird/Jiangxi/01.26F2-63-1/2016(H10N2)	F2-63-1	H10N2	H10N2/I	T	T	S	G	Q	N	T	H	S	Q	E	P	Q	Q	S	G	E	PELMQ---GRGLFGA	NO	H	R	N	V	I	D	T	A	Q	E	D	P	H	R	V	I	D	E	G	S	90	S	D	R	K	E
EPI_ISL_364027	A/wild_bird/Hunan/01.14_DTHF3-17-1/2016(H10N7)	DTHF3-17-1	H10N7	H10N7/I	T	T	S	G	Q	N	T	H	S	Q	E	P	Q	Q	S	G	E	PELMQ---GRGLFGA	NO	H	R	N	V	I	D	T	A	Q	E	D	P	H	R	V	I	D	E	G	S	90	N	D	R	K	E
EPI_ISL_364028	A/wild_bird/Hunan/01.14_DTHF3-18-1/2016(H10N7)	DTHF3-18-1	H10N7	H10N7/I	T	T	S	G	Q	N	T	H	S	Q	E	P	Q	Q	S	G	E	PELMQ---GRGLFGA	NO	H	R	N	V	I	D	T	A	Q	E	D	P	H	R	V	I	D	E	G	S	90	N	D	R	K	E
EPI_ISL_363820	A/wild_bird/Hunan/02.24_YYDTHF2-106-2/2016(H10N7)	YYDTHF2-106-2	H10N7	H10N7/I	T	T	S	G	Q	N	T	H	S	Q	E	P	Q	Q	S	G	E	PELMQ---GRGLFGA	NO	H	R	N	V	I	D	T	A	Q	E	D	P	H	R	V	I	D	E	G	S	90	N	D	R	K	E
EPI_ISL_363806	A/wild_bird/Hunan/01.14_YYDTHB42-2/2016(H1N1)	YYDTHB42-2	H1N1	H1N1/I	V	T	T	G	T	S	G	H	P	S	E	P	K	Q	A	G	S	PS-IQ---SRGLFGA	NO	H	R	N	V	I	D	T	A	Q	E	D	P	H	R	V	I	D	E	G	S	90	S	D	R	K	E
EPI_ISL_398140	A/wild_bird/Jiangxi/01.17_JJCHBC76/2019(H1N1)	JJCHBC76	H1N1	H1N1/II	V	T	T	G	T	S	G	H	P	S	E	P	K	Q	A	G	S	PS-IQ---SRGLFGA	NO	H	R	N	V	I	D	T	A	Q	E	D	P	H	R	V	I	D	E	G	S	90	N	D	R	K	E
EPI_ISL_395091	A/wild_bird/Jiangxi/1.17_JJCHBCF13-1/2019(H1N1)	JJCHBCF13-1	H1N1	H1N1/III	V	T	T	G	T	S	G	H	P	S	E	P	K	Q	A	G	S	PS-IQ---SRGLFGA	NO	H	R	N	V	I	D	T	A	Q	E	D	P	H	R	V	I	D	E	G	S	87	N	D	R	K	E
EPI_ISL_364022	A/wild_bird/Hunan/12.24_DTHF3-8-2/2015(H1N2)	DTHF3-8-2	H1N2	H1N2/I	V	T	T	G	T	S	G	H	P	S	E	P	K	Q	A	G	S	PS-IQ---SRGLFGA	NO	H	R	N	V	I	D	T	V	Q	E	D	P	H	R	V	I	D	E	G	S	90	S	D	R	K	E
EPI_ISL_363818	A/wild_bird/Hunan/01.14_YYDTHF2-20-2/2016(H5N6)	YYDTHF2-20-2	H5N6	H5N6/I	V	S	T	N	D	A	R	H	N	A	E	S	Q	Q	R	G	L	PL-RERRRKRGLFGA	NO	H	R	N	V	I	D	T	V	Q	E	D	P	H	R	V	I	D	E	G	S	52	/	D	R	K	E
EPI_ISL_363823	A/wild_bird/Hunan/01.14_YYDTHF2-25-2/2016(H5N6)	YYDTHF2-25-2	H5N6	H5N6/I	V	S	T	N	D	A	R	H	N	A	E	S	Q	Q	R	G	L	PL-RERRRKRGLFGA	NO	H	R	N	V	I	D	T	V	Q	E	D	P	H	R	V	I	D	E	G	S	57	/	D	R	K	E
EPI_ISL_363805	A/wild_bird/Hunan/02.24_YYDTHF2-114-2/2016(H5N6)	YYDTHF2-114-2	H5N6	H5N6/I	V	S	T	N	D	A	R	H	N	A	E	S	Q	Q	R	G	L	PL-RERRRKRGLFGA	NO	H	R	N	V	I	D	T	V	Q	E	D	P	H	R	V	I	D	E	G	S	/	/	D	R	K	E
EPI_ISL_2727646	A/wild_bird/Hunan/02.24_YYDTHF3-112/2016(H5N6)	YYDTHF3-112	H5N6	H5N6/I	V	S	T	N	D	A	R	H	N	A	E	S	Q	Q	R	G	L	PL-RERRRKRGLFGA	NO	H	R	N	V	I	D	T	V	Q	E	D	P	H	R	V	I	D	E	G	S	/	/	D	R	K	E
EPI_ISL_363803	A/wild_bird/Hunan/03.08_DTHF2E3-2/2018(H5N6)	DTHF2E3-2	H5N6	H5N6/I	V	S	T	N	D	A	R	H	N	A	E	S	Q	Q	R	G	L	PL-RERRRKRGLFGA	NO	H	R	N	V	I	D	T	V	Q	E	D	P	H	R	V	I	D	E	G	S	/	/	D	R	K	E
EPI_ISL_363757	A/wild_bird/Hunan/11.24_F2I10-1/2016(H5N6)	F2I10-1	H5N6	H5N6/I	V	S	T	N	D	A	E	H	N	E	E	S	Q	Q	R	G	L	PL-RERRRKRGLFGA	NO	H	R	N	V	I	D	T	V	Q	E	D	P	H	R	V	I	D	E	G	S	/	/	D	R	K	E
EPI_ISL_2727644	A/wild_duck/Hunan/12.28_DTHD76-1/2016(H5N7)	DTHD76-1	H5N7	H5N7/I	V	S	I	N	N	A	Q	H	N	A	E	P	K	Q	S	G	Q	PQ-RE---TRGLFGA	NO	H	R	N	V	I	D	T	A	Q	E	D	P	H	R	V	I	D	E	G	S	90	N	D	R	K	E
EPI_ISL_363770	A/wild_bird/Hubei/12.12_LGHF2W44/2016(H5N8)	LGHF2W44	H5N8	H5N8/I	V	S	I	N	D	A	R	H	N	E	E	S	Q	Q	R	G	L	PL-REKRRKRGLFGA	NO	H	R	N	V	I	D	T	A	Q	E	D	P	H	R	V	I	D	E	G	S	52	/	D	R	K	E
EPI_ISL_363777	A/wild_bird/Hubei/01.24_FHC179-1/2017(H6N1)	FHC179-1	H6N1	H6N1/I	V	T	I	S	A	E	N	H	P	N	E	P	A	Q	R	G	Q	PQ-IE---TRGLFGA	NO	H	R	N	V	I	D	T	A	Q	E	D	P	H	R	V	I	D	E	G	S	90	S	D	R	K	E
EPI_ISL_363778	A/wild_bird/Hubei/01.24_FHC196-1/2017(H6N1)	FHC196-1	H6N1	H6N1/I	V	T	I	S	A	E	N	H	P	N	E	P	A	Q	R	G	Q	PQ-IE---TRGLFGA	NO	H	R	N	V	I	D	T	A	Q	E	D	P	H	R	V	I	D	E	G	S	90	S	D	R	K	E
EPI_ISL_363789	A/wild_bird/Hubei/01.24F2A4-1/2017(H6N1)	F2A4-1	H6N1	H6N1/I	V	T	I	S	A	E	N	H	P	N	E	P	A	Q	R	G	Q	PQ-IE---TRGLFGA	NO	H	R	N	V	I	D	T	A	Q	E	D	P	H	R	V	I	D	E	G	S	90	S	D	R	K	E
EPI_ISL_363788	A/wild_bird/Hubei/01.24F2A5-2/2017(H6N1)	F2A5-2	H6N1	H6N1/I	V	T	I	S	A	E	N	H	P	N	E	P	A	Q	R	G	Q	PQ-IE---TRGLFGA	NO	H	R	N	V	I	D	T	A	Q	E	D	P	H	R	V	I	D	E	G	S	90	S	D	R	K	E
EPI_ISL_2727645	A/wild_bird/Hubei/01.24F3A7/2017(H6N1)	F3A7	H6N1	H6N1/I	V	T	I	S	A	E	N	H	P	N	E	P	A	Q	R	G	Q	PQ-IE---TRGLFGA	NO	H	R	N	V	I	D	T	A	Q	E	D	P	H	R	V	I	D	E	G	S	90	S	D	R	K	E
EPI_ISL_363815	A/wild_bird/Hubei/02.18_LGHF2B7-1/2017(H6N1)	LGHF2B7-1	H6N1	H6N1/I	V	T	I	S	A	E	N	H	P	N	E	P	A	Q	R	G	Q	PQ-IE---TRGLFGA	NO	H	R	N	V	I	D	T	A	Q	E	D	P	H	R	V	I	D	E	G	S	90	S	D	R	K	E
EPI_ISL_363816	A/wild_bird/Hubei/02.18_LGHF2B8-1/2017(H6N1)	LGHF2B8-1	H6N1	H6N1/I	V	T	I	S	A	E	N	H	P	N	E	P	A	Q	R	G	Q	PQ-IE---TRGLFGA	NO	H	R	N	V	I	D	T	A	Q	E	D	P	H	R	V	I	D	E	G	S	90	S	D	R	K	E
EPI_ISL_363762	A/wild_bird/Hunan/01.18_DTHF43-1/2017(H6N1)	DTHF43-1	H6N1	H6N1/IV	V	T	I	S	A	E	N	H	P	N	E	P	A	Q	R	G	Q	PQ-IE---TRGLFGA	NO	H	R	N	V	I	D	T	A	Q	E	D	P	H	R	V	I	D	E	G	S	90	S	D	R	K	E
EPI_ISL_364571	A/wild_bird/Hunan/12.28_DTHF2D14-1/2016(H6N1)	DTHF2D14-1	H6N1	H6N1/V	V	T	I	S	A	E	N	H	P	N	E	P	A	Q	R	G	Q	PQ-IE---TRGLFGA	NO	H	R	N	V	I	D	T	A	Q	E	D	P	H	R	V	I	D	E	G	S	90	S	D	R	K	E
EPI_ISL_363760	A/wild_bird/Hunan/12.28_DTHF2D23-1/2016(H6N1)	DTHF2D23-1	H6N1	H6N1/V	V	T	I	S	A	E	N	H	P	N	E	P	A	Q	R	G	Q	PQ-IE---TRGLFGA	NO	H	R	N	V	I	D	T	A	Q	E	D	P	H	R	V	I	D	E	G	S	90	S	D	R	K	E
EPI_ISL_363785	A/wild_bird/Hubei/02.07_HHC269-1/2017(H6N2)	HHC269-1	H6N2	H6N2/II	V	T	I	S	A	E	N	H	P	N	E	P	A	Q	R	G	Q	PQ-IE---TRGLFGA	NO	H	R	N	V	I	D	T	A	Q	E	D	P	H	R	V	I	D	E	G	S	87	N	D	R	K	E
EPI_ISL_363796	A/wild_bird/Hubei/02.07_HHC281-1/2017(H6N2)	HHC281-1	H6N2	H6N2/II	V	T	I	S	A	E	N	H	P	N	E	P	A	Q	R	G	Q	PQ-IE---TRGLFGA	NO	H	R	N	V	I	D	T	A	Q	E	D	P	H	R	V	I	D	E	G	S	87	N	D	R	K	E
EPI_ISL_363798	A/wild_bird/Hubei/02.07_HHF3A17-1/2017(H6N2)	HHF3A17-1	H6N2	H6N2/II	V	T	I	S	A	E	N	H	P	N	E	P	A	Q	R	G	Q	PQ-IE---TRGLFGA	NO	H	R	N	V	I	D	T	A	Q	E	D	P	H	R	V	I	D	E	G	S	87	N	D	R	K	E
EPI_ISL_364049	A/Black_Swan/Hubei/03.09F2-151-1/2016(H6N2)	F2-151-1	H6N2	H6N2/I	V	T	I	S	A	A	N	H	P	N	E	P	A	Q	R	G	Q	PQ-IE---TRGLFGA	NO	H	R	N	V	I	D	T	A	Q	E	D	P	H	R	V	I	D	E	G	S	90	S	D	R	K	E
EPI_ISL_363774	A/wild_bird/Hubei/12.12_LGHF2W19-1/2016(H6N1)	LGHF2W19-1	H6N1	H6N1/II	V	T	I	S	A	A	N	H	P	N	E	P	A	Q	R	G	Q	PQ-IE---TRGLFGA	NO	H	R	N	V	I	D	T	A	Q	E	D	P	H	R	V	I	D	E	S	S	90	N	D	R	K	E
EPI_ISL_364041	A/Black_Swan/Hubei/03.09JZJLB726-2/2016(H6N2)	JZJLB726-2	H6N2	H6N2/I	V	T	I	S	A	A	N	H	P	N	E	P	A	Q	R	G	Q	PQ-IE---TRGLFGA	NO	H	R	N	V	I	D	T	A	Q	E	D	P	H	R	V	I	D	E	G	S	90	S	D	R	K	E
EPI_ISL_364042	A/Black_Swan/Hubei/03.09JZJLB727-1/2016(H6N2)	JZJLB727-1	H6N2	H6N2/I	V	T	I	S	A	A	N	H	P	N	E	P	A	Q	R	G	Q	PQ-IE---TRGLFGA	NO	H	R	N	V	I	D	T	A	Q	E	D	P	H	R	V	I	D	E	G	S	90	S	D	R	K	E
EPI_ISL_364044	A/Black_Swan/Hubei/03.09JZJLB730-1/2016(H6N2)	JZJLB730-1	H6N2	H6N2/I	V	T	I	S	A	A	N	H	P	N	E	P	A	Q	R	G	Q	PQ-IE---TRGLFGA	NO	H	R	N	V	I	D	T	A	Q	E	D	P	H	R	V	I	D	E	G	S	90	S	D	R	K	E
EPI_ISL_364045	A/Black_Swan/Hubei/03.09JZJLB731-1/2016(H6N2)	JZJLB731-1	H6N2	H6N2/I	V	T	I	S	A	A	N	H	P	N	E	P	A	Q	R	G	Q	PQ-IE---TRGLFGA	NO	H	R	N	V	I	D	T	A	Q	E	D	P	H	R	V	I	D	E	G	S	90	S	D	R	K	E
EPI_ISL_364046	A/mallard/Hubei/03.09B766-1/2016(H6N2)	B766-1	H6N2	H6N2/I	V	T	I	S	A	A	N	H	P	N	E	P	A	Q	R	G	Q	PQ-IE---TRGLXGA	NO	H	R	N	V	I	D	T	A	Q	E	D	P	H	R	V	I	D	E	G	S	90	S	D	R	K	E
EPI_ISL_364047	A/mallard/Hubei/03.09B776-2/2016(H6N2)	B776-2	H6N2	H6N2/I	V	T	I	S	A	A	N	H	P	N	E	P	A	Q	R	G	Q	PQ-IE---TRGLXXA	NO	H	R	N	V	I	D	T	A	Q	E	D	P	H	R	V	I	D	E	G	S	90	S	D	R	K	E
EPI_ISL_364048	A/mallard/Hubei/03.09F2-149-1/2016(H6N2)	F2-149-1	H6N2	H6N2/I	V	T	I	S	A	A	N	H	P	N	E	P	A	Q	R	G	Q	PQ-IE---TRGLFGA	NO	H	R	N	V	I	D	T	A	Q	E	D	P	H	R	V	I	D	E	G	S	90	S	D	R	K	E
EPI_ISL_364050	A/wild_bird/Hubei/03.09F2-131-1/2016(H6N2)	F2-131-1	H6N2	H6N2/I	V	T	I	S	A	A	N	H	P	N	E	P	A	Q	R	G	Q	PQ-IE---TRGLFGA	NO	H	R	N	V	I	D	T	A	Q	E	D	P	H	R	V	I	D	E	G	S	90	S	D	R	K	E
EPI_ISL_364051	A/wild_bird/Hubei/03.09F2-132-1/2016(H6N2)	F2-132-1	H6N2	H6N2/I	V	T	I	S	A	A	N	H	P	N	E	P	A	Q	R	G	Q	PQ-IE---TRGXXXA	NO	H	R	N	V	I	D	T	A	Q	E	D	P	H	R	V	I	D	E	G	S	90	S	D	R	K	E
EPI_ISL_364036	A/wild_bird/Hunan/02.24_DTHB471-1/2016(H6N2)	DTHB471-1	H6N2	H6N2/I	V	T	I	S	A	A	N	H	P	N	E	P	A	Q	R	G	Q	PQ-IE---TRGXXXA	NO	H	R	N	V	I	D	T	A	Q	E	D	P	H	R	V	I	D	E	G	S	90	S	D	R	K	E
EPI_ISL_364040	A/wild_bird/Hunan/02.24_DTHF2-119-2/2016(H6N2)	DTHF2-119-2	H6N2	H6N2/I	V	T	I	S	A	A	N	H	P	N	E	P	A	Q	R	G	Q	PQ-IE---TRGLFGA	NO	H	R	N	V	I	D	T	A	Q	E	D	P	H	R	V	I	D	E	G	S	90	S	D	R	K	E
EPI_ISL_364023	A/wild_bird/Hunan/01.14_DTHF2-3-2/2016(H6N2)	DTHF2-3-2	H6N2	H6N2/III	V	T	I	S	A	A	N	H	P	N	E	P	A	Q	R	G	Q	PQ-IE---TRGLFGA	NO	H	R	N	V	I	D	T	A	Q	E	D	P	H	R	V	I	D	E	G	S	90	N	D	R	K	E
EPI_ISL_364035	A/wild_bird/Jiangxi/01.26F2-65-1/2016(H6N2)	F2-65-1	H6N2	H6N2/III	V	T	I	S	A	A	N	H	P	N	E	P	A	Q	R	G	Q	PQ-IE---TRGLFGA	NO	H	R	N	V	I	D	T	A	Q	E	D	P	H	R	V	I	D	E	G	S	90	N	D	R	K	E
EPI_ISL_363761	A/wild_bird/Hunan/01.18_DTHF42-1/2017(H6N2)	DTHF42-1	H6N2	H6N2/IV	V	T	I	S	A	A	N	H	P	N	E	P	A	Q	R	G	Q	PQ-IE---TKGLFGA	NO	H	R	N	V	I	D	T	A	Q	E	D	P	H	R	V	I	D	E	G	S	90	N	D	R	K	E
EPI_ISL_364021	A/wild_bird/Hunan/12.24_DTHF3-1-1/2015(H6N2)	DTHF3-1-1	H6N2	H6N2/V	V	T	I	S	A	A	N	H	P	N	E	P	A	Q	R	G	Q	PQ-IX---XXXXFGA	NO	H	R	N	V	I	D	T	A	Q	E	D	P	H	R	V	I	D	E	G	S	55	/	D	R	K	E
EPI_ISL_363771	A/wild_bird/Hubei/12.13_WHF2W3-1/2016(H6N1)	WHF2W3-1	H6N1	H6N1/III	V	T	I	S	A	A	T	H	P	N	E	P	A	Q	R	G	Q	PQ-IE---TRGLFGA	NO	H	R	N	V	I	D	T	A	Q	E	D	P	H	R	A	I	D	E	G	S	90	N	D	R	K	E
EPI_ISL_363797	A/wild_bird/Hubei/02.07_HHF2A19-2/2017(H6N2)	HHF2A19-2	H6N2	H6N2/II	V	T	I	S	A	E	T	H	P	N	E	P	A	Q	R	G	Q	PQ-IE---TRGLFGA	NO	H	R	N	V	I	D	T	A	Q	E	D	P	H	R	V	I	D	E	G	S	87	N	D	R	K	E
EPI_ISL_364043	A/Black_Swan/Hubei/03.09JZJLB728-1/2016(H6N2)	JZJLB728-1	H6N2	H6N2/I	T	T	I	S	A	A	N	H	P	N	E	P	A	Q	R	G	Q	PQ-IE---TRGXXXA	NO	H	R	N	V	I	D	T	A	Q	E	D	P	H	R	V	I	D	E	G	S	90	S	D	R	K	E
EPI_ISL_363759	A/wild_bird/Hunan/12.28_DTHF2D18-1/2016(H6N1)	DTHF2D18-1	H6N1	H6N1/V	V	T	I	S	S	E	N	H	P	N	E	P	A	Q	R	G	Q	PQ-IE---TRGLFGA	NO	H	R	N	V	I	D	T	A	Q	E	D	P	H	R	V	I	D	E	G	S	90	S	D	R	K	E
EPI_ISL_364038	A/wild_bird/Hunan/02.24_DTHF2-96-2/2016(H6N2)	DTHF2-96-2	H6N2	H6N2/III	V	T	I	S	S	A	N	H	P	N	E	P	A	Q	R	G	Q	PQ-IE---ARGLFGA	NO	H	R	N	V	I	D	T	A	Q	E	D	P	H	R	V	I	D	E	G	S	90	N	D	R	K	E
EPI_ISL_398149	A/wild_bird/Hunan/01.18_DTHBH300/2019(H6N5)	DTHBH300	H6N5	H6N5/I	V	T	I	S	A	E	T	H	P	N	E	P	A	Q	R	G	Q	PQ-IE---TRGLFGA	NO	H	R	N	V	I	D	T	A	Q	E	D	P	H	R	V	I	D	E	G	S	90	N	D	R	K	D
EPI_ISL_398150	A/wild_bird/Hunan/01.18_DTHBHF13/2019(H6N5)	DTHBHF13	H6N5	H6N5/I	V	T	I	S	A	E	T	H	P	N	E	P	A	Q	R	G	Q	PQ-IE---TRGLFGA	NO	H	R	N	V	I	D	T	A	Q	E	D	P	H	R	V	I	D	E	G	S	90	N	D	R	K	D
EPI_ISL_398188	A/wild_bird/Hunan/1.18_YYDTHBH301/2019(H6N5)	YYDTHBH301	H6N5	H6N5/I	V	T	I	S	A	E	T	H	P	N	E	P	A	Q	R	G	Q	PQ-IE---TRGLFGA	NO	H	R	N	V	I	D	T	A	Q	E	D	P	H	R	V	I	D	E	G	S	90	N	D	R	K	D
EPI_ISL_395099	A/wild_bird/Hunan/1.18_YYDTHBHS10-2/2019(H6N5)	YYDTHBHS10-2	H6N5	H6N5/I	V	T	I	S	A	E	T	H	P	N	E	P	A	Q	R	G	Q	PQ-IE---TRGLFGA	NO	H	R	N	V	I	D	T	A	Q	E	D	P	H	R	V	I	D	E	G	S	90	N	D	R	K	D
EPI_ISL_398137	A/wild_bird/Jiangxi/01.17_JJCHBCT19/2019(H6N5)	JJCHBCT19	H6N5	H6N5/I	V	T	I	S	A	E	T	H	P	N	E	P	A	Q	R	G	Q	PQ-IE---TRGLFGA	NO	H	R	N	V	I	D	T	A	Q	E	D	P	H	R	V	I	D	E	G	S	90	N	D	R	K	D
EPI_ISL_398139	A/wild_bird/Jiangxi/01.17_JJCHBCT6/2019(H6N5)	JJCHBCT6	H6N5	H6N5/I	V	T	I	S	A	E	T	H	P	N	E	P	A	Q	R	G	Q	PQ-IE---TRGLFGA	NO	H	R	N	V	I	D	T	A	Q	E	D	P	H	R	V	I	D	E	G	S	90	N	D	R	K	D
EPI_ISL_395094	A/wild_bird/Jiangxi/1.17_JJCHBCT20-2/2019(H6N5)	JJCHBCT20-2	H6N5	H6N5/I	V	T	I	S	A	E	T	H	P	N	E	P	A	Q	R	G	Q	PQ-IE---TRGLFGA	NO	H	R	N	V	I	D	T	A	Q	E	D	P	H	R	V	I	D	E	G	S	90	N	D	R	K	D
EPI_ISL_395092	A/wild_bird/Jiangxi/1.17_JJCHBCT14-1/2019(H6N5)	JJCHBCT14-1	H6N5	H6N5/II	V	T	I	S	A	E	G	H	P	N	E	P	A	Q	R	G	Q	PQ-IE---TRGLFGA	NO	H	R	N	V	I	D	T	A	Q	E	D	P	H	R	V	I	D	E	G	S	90	N	D	R	K	D
EPI_ISL_363776	A/wild_bird/Hubei/01.24_FHC172-1/2017(H6N6)	FHC172-1	H6N6	H6N6/I	V	T	I	T	S	S	D	H	I	T	E	P	V	Q	R	S	Q	PQ-IE---TRGLFGA	NO	H	R	N	V	I	D	T	A	Q	E	D	P	H	R	V	I	D	E	G	S	52	/	D	R	K	E
EPI_ISL_398189	A/wild_bird/Hunan/01.18_YYDTHBD51/2019(H9N2)	YYDTHBD51	H9N2	H9N2/I	T	T	T	S	G	S	G	H	P	T	E	P	L	Q	Q	G	A	PA-AS---DRGLFGA	NO	H	R	N	V	I	D	T	A	Q	E	D	P	H	R	V	I	D	E	G	S	90	N	D	R	K	D
EPI_ISL_398135	A/wild_bird/Hunan/01.18_YYDTHBD77/2019(H9N2)	YYDTHBD77	H9N2	H9N2/I	T	T	T	S	G	S	G	H	P	T	E	P	L	Q	Q	G	A	PA-AS---DRGLFGA	NO	H	R	N	V	I	D	T	A	Q	E	D	P	H	R	V	I	D	E	G	S	90	N	D	R	K	D
EPI_ISL_398142	A/wild_bird/Hunan/01.18_YYDTHBDS10/2019(H9N2)	YYDTHBDS10	H9N2	H9N2/I	T	T	T	S	G	S	G	H	P	T	E	P	L	Q	Q	G	A	PA-AS---DRGLFGA	NO	H	R	N	V	I	D	T	A	Q	E	D	P	H	R	V	I	D	E	G	S	90	N	D	R	K	D
EPI_ISL_398184	A/wild_bird/Hunan/1.18_YYDTHBD114/2019(H9N2)	YYDTHBD114	H9N2	H9N2/I	T	T	T	S	G	S	G	H	P	T	E	P	L	Q	Q	G	A	PA-AS---DRGLFGA	NO	H	R	N	V	I	D	T	A	Q	E	D	P	H	R	V	I	D	E	G	S	90	N	D	R	K	D
EPI_ISL_398186	A/wild_bird/Hunan/1.18_YYDTHBD241/2019(H9N2)	YYDTHBD241	H9N2	H9N2/I	T	T	T	S	G	S	G	H	P	T	E	P	L	Q	Q	G	A	PA-AS---DRGLFGA	NO	H	R	N	V	I	D	T	A	Q	E	D	P	H	R	V	I	D	E	G	S	90	N	D	R	K	D
EPI_ISL_395095	A/wild_bird/Hunan/1.18_YYDTHBDF36-1/2019(H9N2)	YYDTHBDF36-1	H9N2	H9N2/I	T	T	T	S	G	S	G	H	P	T	E	P	L	Q	Q	G	A	PA-AS---DRGLFGA	NO	H	R	N	V	I	D	T	A	Q	E	D	P	H	R	V	I	D	E	G	S	90	N	D	R	K	D
EPI_ISL_398133	A/wild_bird/Hunan/12.02_YYDTHBA326/2018(H9N2)	YYDTHBA326	H9N2	H9N2/I	T	T	T	S	G	S	G	H	P	T	E	P	L	Q	Q	G	A	PA-AS---DRGLFGA	NO	H	R	N	V	I	D	T	A	Q	E	D	P	H	R	V	I	D	E	G	S	90	N	D	R	K	D
EPI_ISL_398185	A/wild_bird/Hunan/12.02_YYDTHBA334/2018(H9N2)	YYDTHBA334	H9N2	H9N2/I	T	T	T	S	G	S	G	H	P	T	E	P	L	Q	Q	G	A	PA-AS---DRGLFGA	NO	H	R	N	V	I	D	T	A	Q	E	D	P	H	R	V	I	D	E	G	S	90	N	D	R	K	D
EPI_ISL_398141	A/wild_bird/Hunan/01.18_DTHBDF33/2019(H9N2)	DTHBDF33	H9N2	H9N2/VII	T	T	T	S	G	S	G	H	P	T	E	P	L	Q	Q	G	A	PA-AS---DRGLFGA	NO	H	R	N	V	I	D	T	A	Q	E	D	P	H	R	V	I	D	E	G	S	90	S	D	R	K	E
EPI_ISL_363792	A/wild_bird/Hubei/01.24_FHC235-1/2017(H9N2)	FHC235-1	H9N2	H9N2/II	T	S	T	S	G	S	G	H	P	T	E	P	H	Q	Q	G	A	PA-AS---NRGLFGA	NO	H	R	N	V	I	D	T	A	Q	E	D	P	H	R	V	I	D	E	G	S	52	/	D	R	K	E
EPI_ISL_363783	A/wild_bird/Hubei/01.24_FHC218-2/2017(H9N2)	FHC218-2	H9N2	H9N2/IX	T	S	T	S	N	S	G	H	P	T	E	P	L	Q	Q	G	A	PA-SS---NRGLFGA	NO	H	R	N	V	I	D	T	A	Q	E	D	P	H	R	V	I	D	E	S	S	90	N	D	R	K	E
EPI_ISL_363822	A/wild_bird/Hubei/01.24F2A10-2/2017(H9N2)	F2A10-2	H9N2	H9N2/IX	T	S	T	S	N	S	G	H	P	T	E	P	L	Q	Q	G	A	PA-AS---NRGLFGA	NO	H	R	N	V	I	D	T	A	Q	E	D	P	H	R	V	I	D	E	S	S	90	N	D	R	K	E
EPI_ISL_363791	A/wild_bird/Hubei/01.24F2A6-1/2017(H9N2)	F2A6-1	H9N2	H9N2/IX	T	S	T	S	N	S	G	H	P	T	E	P	L	Q	Q	G	A	PA-AS---NRGLFGA	NO	H	R	N	V	I	D	T	A	Q	E	D	P	H	R	V	I	D	E	S	S	90	N	D	R	K	E
EPI_ISL_363790	A/wild_bird/Hubei/01.24F2A8-2/2017(H9N2)	F2A8-2	H9N2	H9N2/IX	T	S	T	S	N	S	G	H	P	T	E	P	L	Q	Q	G	A	PA-AS---NRGLFGA	NO	H	R	N	V	I	D	T	A	Q	E	D	P	H	R	V	I	D	E	S	S	90	N	D	R	K	E
EPI_ISL_363787	A/wild_bird/Hubei/01.24F2A9-2/2017(H9N2)	F2A9-2	H9N2	H9N2/IX	T	S	T	S	N	S	G	H	P	T	E	P	L	Q	Q	G	A	PA-AS---NRGLFGA	NO	H	R	N	V	I	D	T	A	Q	E	D	P	H	R	V	I	D	E	S	S	90	N	D	R	K	E
EPI_ISL_363786	A/wild_bird/Hubei/01.24F3A11-2/2017(H9N2)	F3A11-2	H9N2	H9N2/IX	T	S	T	S	N	S	G	H	P	T	E	P	L	Q	Q	G	A	PA-AS---NRGLFGA	NO	H	R	N	V	I	D	T	A	Q	E	D	P	H	R	V	I	D	E	S	S	90	N	D	R	K	E
EPI_ISL_363773	A/wild_bird/Hubei/01.24_FHC158-1/2017(H9N2)	FHC158-1	H9N2	H9N2/III	T	T	T	S	D	S	G	H	P	T	E	P	L	Q	Q	G	A	PA-AS---DRGLFGA	NO	H	R	N	V	I	D	T	A	Q	E	D	P	H	R	V	I	D	E	G	S	52	/	D	R	K	E
EPI_ISL_363780	A/wild_bird/Hubei/01.24_FHC166-1/2017(H9N2)	FHC166-1	H9N2	H9N2/III	T	T	T	S	D	S	G	H	P	T	E	P	L	Q	Q	G	A	PA-AS---DRGLFGA	NO	H	R	N	V	I	D	T	A	Q	E	D	P	H	R	V	I	D	E	G	S	52	/	D	R	K	E
EPI_ISL_363775	A/wild_bird/Hubei/01.24_FHC201-2/2017(H9N2)	FHC201-2	H9N2	H9N2/III	T	T	T	S	D	S	G	H	P	T	E	P	L	Q	Q	G	A	PA-AS---DRGLFGA	NO	H	R	N	V	I	D	T	A	Q	E	D	P	H	R	V	I	D	E	G	S	52	/	D	R	K	E
EPI_ISL_363794	A/wild_bird/Hubei/01.24F2A2-1/2017(H9N2)	F2A2-1	H9N2	H9N2/III	T	T	T	S	D	S	G	H	P	T	E	P	L	Q	Q	G	A	PA-AS---DRGLFGA	NO	H	R	N	V	I	D	T	A	Q	E	D	P	H	R	V	I	D	E	G	S	52	/	D	R	K	E
EPI_ISL_363795	A/wild_bird/Hubei/01.24F2A3-1/2017(H9N2)	F2A3-1	H9N2	H9N2/III	T	T	T	S	D	S	G	H	P	T	E	P	L	Q	Q	G	A	PA-AS---DRGLFGA	NO	H	R	N	V	I	D	T	A	Q	E	D	P	H	R	V	I	D	E	G	S	52	/	D	R	K	E
EPI_ISL_2716312	A/wild_bird/Hubei/02.07_HHC292-1/2017(H9N2)	HHC292-1	H9N2	H9N2/IV	T	T	T	S	D	S	G	H	P	T	E	P	L	Q	Q	G	A	PA-AS---DRGLFGA	NO	H	R	N	V	I	D	T	A	Q	E	D	P	H	R	V	I	D	E	G	S	87	N	D	Q	K	E
EPI_ISL_363793	A/wild_bird/Hubei/02.07_HHC258-1/2017(H9N2)	HHC258-1	H9N2	H9N2/IV	T	T	T	S	N	S	G	H	P	T	E	P	L	Q	Q	G	A	PA-AS---DRGLFGA	NO	H	R	N	V	I	D	T	A	Q	E	D	P	H	R	V	I	D	E	G	S	87	N	D	Q	K	E
EPI_ISL_363772	A/wild_bird/Hubei/01.24_FHC155-1/2017(H9N2)	FHC155-1	H9N2	H9N2/V	T	T	T	S	D	S	G	H	P	T	E	P	H	Q	Q	G	A	PA-AS---DRGLFGA	NO	H	R	N	V	I	D	T	A	Q	E	D	P	H	R	V	I	D	E	G	S	90	S	D	R	K	E
EPI_ISL_363782	A/wild_bird/Hubei/01.24_FHC164-1/2017(H9N2)	FHC164-1	H9N2	H9N2/V	T	T	T	S	D	S	G	H	P	T	E	P	H	Q	Q	G	A	PA-AS---DRGLFGA	NO	H	R	N	V	I	D	T	A	Q	E	D	P	H	R	V	I	D	E	G	S	90	S	D	R	K	E
EPI_ISL_363784	A/wild_bird/Hubei/01.24F2A1-2/2017(H9N2)	F2A1-2	H9N2	H9N2/V	T	T	T	S	D	S	G	H	P	T	E	P	H	Q	Q	G	A	PA-AS---DRGLFGA	NO	H	R	N	V	I	D	T	V	Q	E	D	P	H	R	V	I	D	E	G	S	90	S	D	R	K	E
EPI_ISL_363824	A/wild_bird/Hubei/02.18_YJZD55-2/2017(H9N2)	YJZD55-2	H9N2	H9N2/VI	I	T	T	S	D	S	G	H	P	T	E	P	L	Q	Q	G	A	PA-AS---DRGLFGA	NO	H	R	N	V	I	D	T	A	Q	E	D	P	H	R	V	I	D	E	G	S	87	N	D	R	K	E
EPI_ISL_363800	A/wild_bird/Hubei/02.18_YJZD59-2/2017(H9N2)	YJZD59-2	H9N2	H9N2/VI	I	T	T	S	D	S	G	H	P	T	E	P	L	Q	Q	G	A	PA-AS---DRGLFGA	NO	H	R	N	V	I	D	T	A	Q	E	D	P	H	R	V	I	D	E	G	S	87	N	D	R	K	E
EPI_ISL_364052	A/wild_bird/Hubei/03.09F3-133-2/2016(H9N2)	F3-133-2	H9N2	H9N2/VIII	T	S	T	N	G	D	G	N	P	T	T	P	L	L	M	G	S	PS-RS---SRGLFGA	YES	H	R	N	V	I	D	T	V	Q	E	D	P	H	R	V	I	D	E	G	S	90	S	D	R	R	E
[truncated: 14 more columns]
